# Supplementary material for: Design, Synthesis, and In Vitro Enzymatic Evaluation of Novel Flavone Derivatives as Dual COX-2/5-LOX Inhibitors Supported by Molecular Docking and ADMET Analysis
Source: Curr Issues Mol Biol. 2026 Feb 25;48(3):243. doi: 10.3390/cimb48030243 (PMC13025331; doi:10.3390/cimb48030243)
Supplement: Supplementary file 1 [file cimb-48-00243-s001.zip]

Archive with 1 entries (1 files):
- cimb-4166381-supplementary.pdf
